# Supplementary material for: PpMYB52 negatively regulates peach bud break through the gibberellin pathway and through interactions with PpMIEL1
Source: Front Plant Sci. 2022 Aug 10;13:971482. doi: 10.3389/fpls.2022.971482 (PMC9413399; doi:10.3389/fpls.2022.971482)
Supplement: Supplementary file 2 [file Table_1.XLS]

## Sheet: Sheet1
date	maximum temperature	minimum temperature
2021-10-01 星期五	29℃	17℃
2021-10-02 星期六	30℃	20℃
2021-10-03 星期日	26℃	19℃
2021-10-04 星期一	23℃	15℃
2021-10-05 星期二	17℃	14℃
2021-10-06 星期三	16℃	12℃
2021-10-07 星期四	13℃	12℃
2021-10-08 星期五	20℃	14℃
2021-10-09 星期六	24℃	15℃
2021-10-10 星期日	18℃	8℃
2021-10-11 星期一	19℃	10℃
2021-10-12 星期二	21℃	7℃
2021-10-13 星期三	23℃	12℃
2021-10-14 星期四	24℃	12℃
2021-10-15 星期五	18℃	8℃
2021-10-16 星期六	13℃	1℃
2021-10-17 星期日	14℃	3℃
2021-10-18 星期一	17℃	6℃
2021-10-19 星期二	15℃	5℃
2021-10-20 星期三	12℃	8℃
2021-10-21 星期四	16℃	6℃
2021-10-22 星期五	18℃	4℃
2021-10-23 星期六	17℃	6℃
2021-10-24 星期日	18℃	6℃
2021-10-25 星期一	19℃	7℃
2021-10-26 星期二	18℃	6℃
2021-10-27 星期三	21℃	10℃
2021-10-28 星期四	20℃	8℃
2021-10-29 星期五	20℃	9℃
2021-10-30 星期六	22℃	9℃
2021-10-31 星期日	21℃	7℃
2021-11-01 星期一	18℃	8℃
2021-11-02 星期二	13℃	8℃
2021-11-03 星期三	17℃	9℃
2021-11-04 星期四	20℃	10℃
2021-11-05 星期五	20℃	13℃
2021-11-06 星期六	18℃	2℃
2021-11-07 星期日	5℃	-5℃
2021-11-08 星期一	5℃	-3℃
2021-11-09 星期二	9℃	-1℃
2021-11-10 星期三	13℃	1℃
2021-11-11 星期四	13℃	2℃
2021-11-12 星期五	15℃	2℃
2021-11-13 星期六	15℃	1℃
2021-11-14 星期日	18℃	5℃
2021-11-15 星期一	18℃	4℃
2021-11-16 星期二	17℃	4℃
2021-11-17 星期三	17℃	5℃
2021-11-18 星期四	19℃	6℃
2021-11-19 星期五	17℃	7℃
2021-11-20 星期六	16℃	6℃
2021-11-21 星期日	13℃	-3℃
2021-11-22 星期一	5℃	-4℃
2021-11-23 星期二	8℃	-2℃
2021-11-24 星期三	13℃	-1℃
2021-11-25 星期四	16℃	0℃
2021-11-26 星期五	16℃	0℃
2021-11-27 星期六	14℃	3℃
2021-11-28 星期日	14℃	4℃
2021-11-29 星期一	13℃	-3℃
2021-11-30 星期二	6℃	-4℃
2021-12-01 星期三	8℃	-3℃
2021-12-02 星期四	9℃	-1℃
2021-12-03 星期五	12℃	0℃
2021-12-04 星期六	14℃	-1℃
2021-12-05 星期日	13℃	1℃
2021-12-06 星期一	13℃	-2℃
2021-12-07 星期二	11℃	1℃
2021-12-08 星期三	10℃	0℃
2021-12-09 星期四	11℃	0℃
2021-12-10 星期五	11℃	5℃
2021-12-11 星期六	10℃	-3℃
2021-12-12 星期日	6℃	-6℃
2021-12-13 星期一	6℃	-2℃
2021-12-14 星期二	10℃	-1℃
2021-12-15 星期三	11℃	1℃
2021-12-16 星期四	23℃	8℃
2021-12-17 星期五	0℃	-7℃
2021-12-18 星期六	5℃	-4℃
2021-12-19 星期日	9℃	-3℃
2021-12-20 星期一	12℃	-2℃
2021-12-21 星期二	15℃	-1℃
2021-12-22 星期三	11℃	-1℃
2021-12-23 星期四	6℃	-4℃
2021-12-24 星期五	-2℃	-10℃
2021-12-25 星期六	-3℃	-12℃
2021-12-26 星期日	0℃	-6℃
2021-12-27 星期一	4℃	-7℃
2021-12-28 星期二	4℃	-5℃
2021-12-29 星期三	20℃	14℃
2021-12-30 星期四	9℃	-5℃
2021-12-31 星期五	6℃	-3℃
2022-01-01 星期六	8℃	-5℃
2022-01-02 星期日	6℃	-3℃
2022-01-03 星期一	7℃	-3℃
2022-01-04 星期二	6℃	-1℃
2022-01-05 星期三	5℃	-3℃
2022-01-06 星期四	6℃	-3℃
2022-01-07 星期五	5℃	-2℃
2022-01-08 星期六	6℃	-2℃
2022-01-09 星期日	6℃	0℃
2022-01-10 星期一	4℃	-6℃
2022-01-11 星期二	4℃	-4℃
2022-01-12 星期三	2℃	-7℃
2022-01-13 星期四	3℃	-5℃
2022-01-14 星期五	2℃	-5℃
2022-01-15 星期六	7℃	-6℃
2022-01-16 星期日	6℃	-4℃
2022-01-17 星期一	6℃	-5℃
2022-01-18 星期二	5℃	-2℃
2022-01-19 星期三	3℃	-7℃
2022-01-20 星期四	0℃	-3℃
2022-01-21 星期五	3℃	-2℃
2022-01-22 星期六	3℃	-2℃
2022-01-23 星期日	28℃	10℃
2022-01-24 星期一	3℃	-4℃
2022-01-25 星期二	6℃	-2℃
2022-01-26 星期三	5℃	-3℃
2022-01-27 星期四	5℃	-3℃
2022-01-28 星期五	5℃	-4℃
2022-01-29 星期六	6℃	-5℃
2022-01-30 星期日	5℃	-4℃
2022-01-31 星期一	4℃	-4℃
2022-02-01 星期二	4℃	-6℃
2022-02-02 星期三	5℃	-6℃
2022-02-03 星期四	6℃	-3℃
2022-02-04 星期五	4℃	-7℃
2022-02-05 星期六	4℃	-6℃
2022-02-06 星期日	6℃	-4℃
2022-02-07 星期一	6℃	-3℃
2022-02-08 星期二	7℃	-3℃
2022-02-09 星期三	7℃	-3℃
2022-02-10 星期四	8℃	-2℃
2022-02-11 星期五	10℃	-2℃
2022-02-12 星期六	10℃	-2℃
2022-02-13 星期日	9℃	-1℃
2022-02-14 星期一	5℃	-4℃
2022-02-15 星期二	1℃	-3℃
2022-02-16 星期三	3℃	-5℃
2022-02-17 星期四	2℃	-6℃
2022-02-18 星期五	2℃	-5℃
2022-02-19 星期六	2℃	-7℃
2022-02-20 星期日	6℃	-6℃
2022-02-21 星期一	8℃	-5℃
2022-02-22 星期二	7℃	-7℃
2022-02-23 星期三	7℃	-3℃
2022-02-24 星期四	10℃	-1℃
2022-02-25 星期五	14℃	1℃
2022-02-26 星期六	12℃	0℃
2022-02-27 星期日	15℃	3℃
2022-02-28 星期一	16℃	3℃
2022-03-01 星期二	15℃	-1℃
2022-03-02 星期三	17℃	0℃
2022-03-03 星期四	18℃	3℃
2022-03-04 星期五	13℃	-2℃
2022-03-05 星期六	13℃	-2℃
2022-03-06 星期日	13℃	3℃
2022-03-07 星期一	20℃	2℃
2022-03-08 星期二	21℃	5℃
2022-03-09 星期三	20℃	7℃
2022-03-10 星期四	24℃	9℃
2022-03-11 星期五	24℃	9℃
2022-03-12 星期六	17℃	8℃
2022-03-13 星期日	20℃	9℃
2022-03-14 星期一	20℃	7℃
2022-03-15 星期二	21℃	8℃
2022-03-16 星期三	19℃	4℃
2022-03-17 星期四	8℃	-1℃
2022-03-18 星期五	8℃	1℃
2022-03-19 星期六	8℃	0℃
2022-03-20 星期日	11℃	1℃
2022-03-21 星期一	12℃	2℃
2022-03-22 星期二	14℃	3℃
2022-03-23 星期三	16℃	5℃
2022-03-24 星期四	18℃	8℃
2022-03-25 星期五	13℃	4℃
2022-03-26 星期六	17℃	8℃
2022-03-27 星期日	14℃	3℃
2022-03-28 星期一	15℃	6℃
2022-03-29 星期二	19℃	7℃
2022-03-30 星期三	17℃	6℃
2022-03-31 星期四	15℃	6℃
